# Supplementary material for: Computer-aided detection of brain metastasis on 3D MR imaging: Observer performance study
Source: PLoS One. 2017 Jun 8;12(6):e0178265. doi: 10.1371/journal.pone.0178265 (PMC5464563; doi:10.1371/journal.pone.0178265)
Supplement: S1 Dataset — (XLSX) [file pone.0178265.s001.xlsx]

## Sheet: Sheet1
No.	Group	Gender	Age	Primary	Number of metastasis
1	Training	M	50~59	Lung	6
2	Training	M	40~49	Lung	2
3	Training	F	70~79	Breast	4
4	Training	F	40~49	Breast	2
5	Training	F	50~59	Breast	1
6	Training	M	50~59	Lung	1
7	Training	M	60~69	Lung	9
8	Training	F	70~79	Lung	1
9	Training	F	50~59	Breast	1
10	Training	F	40~49	Breast	2
11	Training	M	50~59	RCC	1
12	Training	M	60~69	Lung	1
13	Training	M	50~59	Lung	8
14	Training	F	60~69	Lung	7
15	Training	M	60~69	Lung	10
16	Training	F	60~69	Rectal	1
17	Training	F	20~29	Synovial sarcoma	6
18	Training	M	70~79	Lung	49
19	Training	M	60~69	Lung	15
20	Training	M	50~59	Cutaneous squamous cell carcinoma	2
21	Training	F	70~79	Rectal	2
22	Training	F	60~69	Lung	1
23	Training	F	60~69	Lung	4
24	Training	M	70~79	Lung	3
25	Training	F	60~69	Lung	1
26	Training	F	50~59	Ovarian	2
27	Training	M	60~69	Lung	2
28	Training	M	40~49	Lung	2
29	Training	M	60~69	Lung	2
30	Training	M	50~59	Lung	3
31	Training	M	70~79	RCC	1
32	Training	F	50~59	Colon	7
33	Training	F	40~49	Lung	2
34	Training	F	30~39	Lung	5
35	Training	M	50~59	Lung	1
36	Training	F	60~69	Lung	2
37	Training	M	60~69	Lung	3
38	Training	M	80~89	Lung	4
39	Training	M	40~49	Rectal	2
40	Training	M	60~69	Lung	1
41	Training	M	60~69	Lung	1
42	Training	F	50~59	Lung	1
43	Training	M	70~79	Lung	1
44	Training	F	50~59	Lung	4
45	Training	M	60~69	Lung	4
46	Training	F	70~79	Lung	26
47	Training	M	70~79	Lung	17
48	Training	F	70~79	Lung	1
49	Training	M	70~79	Lung	3
50	Training	M	60~69	Lung	9
51	Training	F	70~79	Lung	5
52	Training	F	60~69	Lung	7
53	Training	M	70~79	Lung	19
54	Training	F	40~49	Breast	4
55	Training	M	60~69	Lung	2
56	Training	F	70~79	Lung	2
57	Training	F	40~49	Breast	1
58	Training	M	60~69	Lung	14
59	Training	F	70~79	Lung	4
60	Training	M	50~59	Lung	1
61	Training	F	60~69	Lung	4
62	Training	F	60~69	Lung	2
63	Training	M	50~59	Lung	6
64	Training	F	50~59	Lung	3
65	Training	M	50~59	Lung	1
66	Training	M	60~69	Lung	10
67	Training	F	40~49	Lung	10
68	Training	M	60~69	Lung	21
69	Training	F	50~59	Breast	8
70	Training	F	70~79	Lung	1
71	Training	M	70~79	Lung	23
72	Training	F	80~89	Lung	1
73	Training	M	40~49	Lung	12
74	Training	F	60~69	Lung	8
75	Training	M	50~59	Lung	3
76	Training	M	50~59	Lung	2
77	Training	F	40~49	Breast	25
78	Training	M	30~39	Lung	2
79	Training	M	60~69	Lung	1
80	Training	F	50~59	Lung	2
81	Study	F	70~79	Follicular thyroid carcinoma	1
82	Study	M	60~69	Lung	1
83	Study	M	50~59	RCC	1
84	Study	F	70~79	Lung	1
85	Study	F	80~89	Lung	10
86	Study	F	40~49	Breast	22
87	Study	M	50~59	Malignant melanoma	1
88	Study	F	30~39	Lung	1
89	Study	M	50~59	Lung	2
90	Study	M	50~59	Lung	2
91	Study	F	40~49	Breast	18
92	Study	M	60~69	Lung	1
93	Study	M	50~59	Lung	7
94	Study	M	50~59	Lung	2
95	Study	F	70~79	Lung	1
96	Study	M	70~79	Lung	5
97	Study	F	50~59	Lung	9
98	Study	M	60~69	Lung	2
99	Study	F	70~79	Lung	6
100	Study	F	40~49	Breast	1
101	Study	F	60~69	Lung	2
102	Study	F	70~79	Lung	3
103	Study	F	60~69	Lung	10
104	Study	M	60~69	Lung	3
105	Study	F	70~79	Lung	2
106	Study	M	60~69	Lung	12
107	Study	M	40~49	Lung	1
108	Study	M	70~79	Lung	1
109	Study	M	60~69	Lung	1
110	Study	F	80~89	Lung	5
111	Control	F	70~79	Lung	0
112	Control	M	60~69	Lung	0
113	Control	M	60~69	Lung	0
114	Control	F	70~79	Lung	0
115	Control	F	70~79	Rectum	0
116	Control	F	50~59	Lung	0
117	Control	M	50~59	Lung	0
118	Control	F	30~39	Lung	0
119	Control	M	50~59	Gastric cancer, Lung	0
120	Control	M	50~59	Lung	0
121	Control	F	50~59	HCC	0
122	Control	M	70~79	Lung	0
123	Control	M	50~59	Lung	0
124	Control	M	50~59	Lung	0
125	Control	F	60~69	Lung	0
126	Control	M	70~79	Lung	0
127	Control	F	60~69	Lung	0
128	Control	M	60~69	Lung	0
129	Control	F	70~79	Lung	0
130	Control	F	40~49	Breast	0
131	Control	F	60~69	Lung	0
132	Control	F	70~79	Lung	0
133	Control	F	50~59	Lung	0
134	Control	M	60~69	Lung	0
135	Control	F	70~79	Lung	0
136	Control	M	60~69	Lung	0
137	Control	M	30~39	Osteosarcoma	0
138	Control	M	70~79	Lung	0
139	Control	M	60~69	Lung	0
140	Control	F	80~89	Lung	0
