# Supplementary material for: Computer-aided detection of brain metastasis on 3D MR imaging: Observer performance study
Source: PLoS One. 2017 Jun 8;12(6):e0178265. doi: 10.1371/journal.pone.0178265 (PMC5464563; doi:10.1371/journal.pone.0178265)
Supplement: S1 Video — On brain MR images with a 74-year-old male patient with lung cancer, the reviewer initially detects four metastatic nodules without CAD, and then detects additional one metastatic nodule with the aid of CAD. (ZIP) [file pone.0178265.s002.zip]

Archive with 1 entries (1 files):
- brain_CAD_re_recording_20170524.avi
